# Supplementary material for: Oligomeric complexes formed by Redβ single strand annealing protein in its different DNA bound states
Source: Nucleic Acids Res. 2021 Mar 8;49(6):3441–60. doi: 10.1093/nar/gkab125 (PMC8034648; doi:10.1093/nar/gkab125)
Supplement: gkab125_Supplemental_Files [file gkab125_supplemental_files.zip]

Archive with 2 entries (2 files):
- Caldwell_etal_SI_rev2.pdf
- RedBeta_exp_theo_WMs.txt
