# Supplementary material for: Oligomeric complexes formed by Redβ single strand annealing protein in its different DNA bound states
Source: Nucleic Acids Res. 2021 Mar 8;49(6):3441–60. doi: 10.1093/nar/gkab125 (PMC8034648; doi:10.1093/nar/gkab125)
Supplement: gkab125_Supplemental_Files [file gkab125_supplemental_files.zip › RedBeta_exp_theo_WMs.txt]

	MW (Da)
RB	29970
83-	25432
83+	25720
87+	26956
87NC	26757
T38	11498
A38	11840
38NC1-	11609
38NC1+	11748	Red Beta concentration range
38NC2	11609			0.1 uM	HCD60				(exp-theo)		Figure	ID
40NC3-	12242		Exp.	Int.			RB	Theo.	Diff.		5&S13A	1_A
38NC3+	11732		29970	100			1	29970	0
16-	4898.3		59950	11			2	59940	10
16+	4862.2		90000	2			3	89910	90
20-	6175.1		119990	1			4	119880	110
20+	6059			0.2 uM	HCD60
24-	7425.9		Exp.	Int.			RB	Theo.	Diff.		5&S13B	1_B
24+	7278.8		29970	100			1	29970	0
28-	8637.7		60110	7			2	59940	170
28+	8539.6		90090	3			3	89910	180
				1 uM	HCD60
			Exp.	Int.			RB	Theo.	Diff.		5-8&S13C&S16D	1_C
			29970	100			1	29970	0
			59940	45			2	59940	0
			90000	23			3	89910	90
			120000	24			4	119880	120
			150010	26			5	149850	160
			180020	24			6	179820	200
			210040	13			7	209790	250
			240180	8			8	239760	420
			270200	8			9	269730	470
			300280	3			10	299700	580
			330330	11			11	329670	660
			360320	56			12	359640	680
			390390	4			13	389610	780
			420430	3			14	419580	850
				8 uM	HCD60
			Exp.	Int.			RB	Theo.	Diff.		5&S13D	1_D
			150060	4			5	149850	210
			179950	4			6	179820	130
			210000	5			7	209790	210
			239970	5			8	239760	210
			270040	4			9	269730	310
			299950	3			10	299700	250
			330020	17			11	329670	350
			360100	100			12	359640	460
			390050	24			13	389610	440
			420140	6			14	419580	560
				16 uM	HCD60
			Exp.	Int.			RB	Theo.	Diff.		5&S13E	1_E
			29970	4			1	29970	0
			59950	3			2	59940	10
			89940	6			3	89910	30
			119940	14			4	119880	60
			149920	16			5	149850	70
			179950	24			6	179820	130
			209930	25			7	209790	140
			239930	23			8	239760	170
			269960	12			9	269730	230
			299970	12			10	299700	270
			330040	13			11	329670	370
			360180	100			12	359640	540
			390300	18			13	389610	690
			420470	5			14	419580	890
			450730	3			15	449550	1180
				30 uM	HCD60
			Exp.	Int.			RB	Theo.	Diff.		5&S13F	1_F
			29970	7			1	29970	0
			59940	4			2	59940	0
			330280	5			11	329670	610
			360740	100			12	359640	1100
			390860	20			13	389610	1250
				1 uM	HCD60
			Exp.	Int.			RB	Theo.	Diff		7&8&S16D	3_C
			29970	23			1	29970	0
			59945	12			2	59940	5
			89980	9			3	89910	70
			119995	23			4	119880	115
			149995	12			5	149850	145
			179995	24			6	179820	175
			210030	8			7	209790	240
			240060	6			8	239760	300
			270045	4			9	269730	315
			300035	6			10	299700	335
			330105	31			11	329670	435
			360160	100			12	359640	520
			390295	17			13	389610	685
				1 uM	HCD60
			Exp.	Int.			RB	Theo.	Diff		7&8&S16D	4_C
			29970	14			1	29970	0
			59945	6			2	59940	5
			90035	4			3	89910	125
			120050	12			4	119880	170
			150020	7			5	149850	170
			180055	12			6	179820	235
			210060	4			7	209790	270
			240175	6			8	239760	415
			270185	4			9	269730	455
			300140	4			10	299700	440
			330395	28			11	329670	725
			360360	100			12	359640	720
			390605	21			13	389610	995
				1 uM	HCD60
			Exp.	Int.			RB	Theo.	Diff		7&8&S16D	5_C
			29970	50			1	29970	0
			59955	28			2	59940	15
			89990	22			3	89910	80
			119980	44			4	119880	100
			149990	43			5	149850	140
			179990	44			6	179820	170
			210000	23			7	209790	210
			240025	12			8	239760	265
			270100	9			9	269730	370
			300050	8			10	299700	350
			330050	33			11	329670	380
			360105	100			12	359640	465
			390175	4			13	389610	565
		Red Beta + 38mer DNA
				0.1 uM	HCD60	0.4 uMnt	T38				Figure	ID
			Exp.	Int.		T38	RB	Theo.	Diff.		6A&S14A	1_1
			11520	25		1		11498	22
			30030	5			1	29970	60
			161505	48		1	5	161348	157
			191510	100		1	6	191318	192
			221540	57		1	7	221288	252
			251595	20		1	8	251258	337
			281625	6		1	9	281228	397
				0.1 uM	IST60	0.6 uMnt	A38
			Exp.	Int.	A38		RB	Theo.	Diff.		6A&S14B	1_2
			11840	31	1			11840	0
			29970	100			1	29970	0
			59940	15			2	59940	0
				0.1 uM	HCD60	0.4 uMnt	T38/A38
			Exp.	Int.	A38	T38	RB	Theo.	Diff.		6A&S14C	1_3
			323340	18	1	1	10	323038	302
			353380	100	1	1	11	353008	372
				1 uM	HCD60	4 uMnt	T38
			Exp.	Int.		T38	RB	Theo.	Diff.		6B&7&S14D&S16	1_4
			11500	41		1		11498	2
			29970	48			1	29970	0
			131405	13		1	4	131378	27
			161395	58		1	5	161348	47
			191410	100		1	6	191318	92
			221410	75		1	7	221288	122
			251450	39		1	8	251258	192
			281445	22		1	9	281228	217
			311475	16		1	10	311198	277
				1 uM	IST60	4 uMnt	A38
			Exp.	Int.	A38		RB	Theo.	Diff.		6B&7&S14E&S16	1_5
			11900	7	1			11840	60
			29970	100			1	29970	0
			60025	23			2	59940	85
			89990	15			3	89910	80
			120025	10			4	119880	145
			311930	20	1		10	311540	390
			342170	57	1		11	341510	660
			372140	45	1		12	371480	660
			402145	13	1		13	401450	695
				1 uM	HCD60	4 uMnt	T38/A38
			Exp.	Int.	A38	T38	RB	Theo.	Diff.		6B&7&S14F&S16	1_6
			23345	7	1	1		23338	7
			323360	14	1	1	10	323038	322
			353365	100	1	1	11	353008	357
				8 uM	HCD60	32 uMnt	T38
			Exp.	Int.		T38	RB	Theo.	Diff.		6C&S14G	1_7
			29970	30			1	29970	0
			59940	77			2	59940	0
			89940	24			3	89910	30
			131435	6		1	4	131378	57
			161415	12		1	5	161348	67
			191400	45		1	6	191318	82
			221425	79		1	7	221288	137
			251420	97		1	8	251258	162
			281410	100		1	9	281228	182
			311415	77		1	10	311198	217
			341405	38		1	11	341168	237
			371465	6		1	12	371138	327
				8 uM	HCD60	32 uMnt	A38
			Exp.	Int.	A38		RB	Theo.	Diff.		6C&S14H	1_8
			29970	6			1	29970	0
			59935	8			2	59940	-5
			89910	6			3	89910	0
			251735	12	1		8	251600	135
			281725	52	1		9	281570	155
			311705	100	1		10	311540	165
			341695	84	1		11	341510	185
			371700	46	1		12	371480	220
			401730	7	1		13	401450	280
				8 uM	HCD60	32 uMnt	T38/A38
			Exp.	Int.	A38	T38	RB	Theo.	Diff.		6C&S14I	1_9
			23340	6	1	1		23338	2
			293320	15	1	1	9	293068	252
			323475	28	1	1	10	323038	437
			353615	100	1	1	11	353008	607
				30 uM	HCD60	120 uMnt	T38
			Exp.	Int.		T38	RB	Theo.	Diff.		6D&S14J	1_10
			11500	6		1		11498	2
			29970	18			1	29970	0
			59935	8			2	59940	-5
			191390	13		1	6	191318	72
			221410	32		1	7	221288	122
			251405	61		1	8	251258	147
			281400	94		1	9	281228	172
			311420	100		1	10	311198	222
			341400	31		1	11	341168	232
				30 uM	HCD60	120 uMnt	A38
			Exp.	Int.	A38		RB	Theo.	Diff.		6D&S14K	1_11
			11860	7	1			11840	20
			29970	11			1	29970	0
			251740	20	1		8	251600	140
			281755	52	1		9	281570	185
			311745	100	1		10	311540	205
			341730	91	1		11	341510	220
			371810	32	1		12	371480	330
				30 uM	HCD60	120 uMnt	T38:A38
			Exp.	Int.	A38	T38	RB	Theo.	Diff.		6D&S14L	1_12
			23365	84	1	1		23338	27
			29970	5			1	29970	0
			293335	6	1	1	9	293068	267
			323305	35	1	1	10	323038	267
			353285	100	1	1	11	353008	277
				1 uM	HCD60	4 uMnt	T38
			Exp.	Int.		T38	RB	Theo.	Diff		7&S16	3_1
			29970	9		0	1	29970	0
			311615	38		1	10	311198	417
			341655	100		1	11	341168	487
			371695	67		1	12	371138	557
			401795	25		1	13	401108	687
			431975	9		1	14	431078	897
				1 uM	HCD60	4 uMnt	T38
		Norm.	Exp.	Int.		T38	RB	Theo.	Diff		7&S16	3_2
			29970	45		0	1	29970	0
			59945	22		0	2	59940	5
			90020	10		0	3	89910	110
			120060	22		0	4	119880	180
			180125	18		0	6	179820	305
			330260	19		0	11	329670	590
		71	341825	51		1	11	341168	657
			360295	100		0	12	359640	655
		100	371770	72		1	12	371138	632
		49	401915	35		1	13	401108	807
		30	432035	21		1	14	431078	957
				1 uM	HCD60	4 uMnt	A38
		Norm.	Exp.	Int.	A38		RB	Theo.	Diff		7&S16	3_3
			29970	100	0		1	29970	0
			59940	19	0		2	59940	0
		25	312310	23	1		10	311540	770
		87	342380	81	1		11	341510	870
		100	372365	93	1		12	371480	885
		45	402605	42	1		13	401450	1155
				1 uM	HCD60	4 uMnt	38NC1-
			Exp.	Int.	38NC1-		RB	Theo.	Diff		7&S16	3_4
			221765	100	1		7	221399	366
			251815	20	1		8	251369	446
			353515	28	2		11	352888	627
			383555	49	2		12	382858	697
			413595	92	2		13	412828	767
			443625	34	2		14	442798	827
			473835	10	2		15	472768	1067
				1 uM	HCD60	4 uMnt	38NC1-
			Exp.	Int.	38NC1-		RB	Theo.	Diff		7&S16	3_5
			191610	16	1		6	191429	181
			221645	100	1		7	221399	246
			251690	21	1		8	251369	321
			353280	5	2		11	352888	392
			383310	9	2		12	382858	452
			413405	21	2		13	412828	577
			443465	6	2		14	442798	667
				1 uM	HCD60	4 uMnt	38NC1+
			Exp.	Int.		38NC1+	RB	Theo.	Diff		7&S16	3_6
			29970	39			1	29970	0
			59990	22			2	59940	50
			89995	24			3	89910	85
			119980	45			4	119880	100
			180005	29			6	179820	185
			191725	38		1	6	191568	157
			221715	99		1	7	221538	177
			251725	94		1	8	251508	217
			281745	47		1	9	281478	267
			311740	51		1	10	311448	292
			341815	100		1	11	341418	397
			360070	62			12	359640	430
			371815	62		1	12	371388	427
			401865	30		1	13	401358	507
				1 uM	HCD60	4 uMnt	T38:38NC1-		Too similar in mass to differentiate
			Exp.	Int.	38NC1-	T38	RB	Theo.	Diff		7&S16	3_7
			191625	15	1	0	6	191429	196
			221655	100	1	0	7	221399	256
			251655	39	1	0	8	251369	286
			281605	35	1	0	9	281339	266
			311610	39	0	1	10	311198	412
			341945	14	1	0	11	341279	666
			383380	17	2	0	12	382858	522
			413460	13	2	0	13	412828	632
				1 uM	HCD60	4 uMnt	T38:38NC1-		Too similar in mass to differentiate
			Exp.	Int.	38NC1-	T38	RB	Theo.	Diff		7&S16	3_8
			140825	6				0	140825
			165320	8				0	165320
			167805	10				0	167805
			191625	9	1	0	6	191429	196
			221645	44	1	0	7	221399	246
			247910	6				0	247910
			251630	21	1	0	8	251369	261
			258640	12				0	258640
			273815	9				0	273815
			281650	35	1		9	281339	311
			311605	100	1	0	10	311309	296
			341705	97	1		11	341279	426
			383315	6	2		12	382858	457
			407205	6				0	407205
			413455	5	2		13	412828	627
			456250	6				0	456250
			473495	15	2		15	472768	727
			503495	5	2		16	502738	757
			533575	5	2		17	532708	867
				1 uM	HCD60	8 uMnt	40NC3-
			Exp.	Int.	40NC3-		RB	Theo.	Diff		7&S16	3_9
			29970	6	0		1	29970	0
			192305	12	1		6	192062	243
			222535	11	1		7	222032	503
			252425	7	1		8	252002	423
			282360	6	1		9	281972	388
			324790	12	2		10	324184	606
			354705	55	2		11	354154	551
			384735	100	2		12	384124	611
			414920	23	2		13	414094	826
				1 uM	HCD60	4 uMnt	T38:40NC3-
			Exp.	Int.	40NC3-	T38	RB	Theo.	Diff		7&S16	3_10
			162265	17	1	0	5	162092	173
			192260	46	1	0	6	192062	198
			222280	26	1	0	7	222032	248
			252340	9	1	0	8	252002	338
			311660	6	0	1	10	311198	462
			324570	48	2	0	10	324184	386
			354545	100	2	0	11	354154	391
			384570	67	2	0	12	384124	446
				1 uM	HCD60	4 uMnt	T38:A38
			Exp.	Int.	A38	T38	RB	Theo.	Diff		7&S16	3_11
			323365	19	1	1	10	323038	327
			353390	100	1	1	11	353008	382
			383445	6	1	1	12	382978	467
				1 uM	HCD60	4 uMnt	T38:A38
			Exp.	Int.	A38	T38	RB	Theo.	Diff		7&S16	3_12
			323510	12	1	1	10	323038	472
			353440	100	1	1	11	353008	432
			383495	20	1	1	12	382978	517
			413600	16	1	1	13	412948	652
				1 uM	HCD40	4 uMnt	38NC1+:38NC1-		Too similar in mass to differentiate
			Exp.	Int.	38NC1-	38NC1+	RB	Theo.	Diff		7&S16	3_13
			323345	16	1	1	10	323057	288
			353320	100	1	1	11	353027	293
			383375	9	1	1	12	382997	378
				1 uM	HCD60	4 uMnt	38NC3+:40NC3-
			Exp.	Int.	40NC3-	38NC3+	RB	Theo.	Diff		7&S16	3_14
			192335	6	1	0	6	192062	273
			222370	8	1	0	7	222032	338
			324165	12	1	1	10	323674	491
			354110	100	1	1	11	353644	466
			384630	27	2	0	12	384124	506
			414385	11	1	1	13	413584	801
				1 uM	HCD60	4 uMnt	T38
			Exp.	Int.		T38	RB	Theo.	Diff		7&S16	4_1
			29970	6		0	1	29970	0
			311575	43		1	10	311198	377
			341605	100		1	11	341168	437
			371635	67		1	12	371138	497
			401780	22		1	13	401108	672
			431960	7		1	14	431078	882
				1 uM	HCD60	4 uMnt	T38
			Exp.	Int.		T38	RB	Theo.	Diff		7&S16	4_2
			29970	11		0	1	29970	0
			191540	7		1	6	191318	222
			221575	12		1	7	221288	287
			251665	17		1	8	251258	407
			281700	46		1	9	281228	472
			311660	100		1	10	311198	462
			341700	86		1	11	341168	532
				1 uM	HCD60	4 uMnt	A38
			Exp.	Int.	A38		RB	Theo.	Diff		7&S16	4_3
			29970	9	0		1	29970	0
			312000	37	1		10	311540	460
			342065	100	1		11	341510	555
			372105	74	1		12	371480	625
			402310	22	1		13	401450	860
			432505	7	1		14	431420	1085
				1 uM	HCD60	4 uMnt	38NC1-
			Exp.	Int.	38NC1-		RB	Theo.	Diff		7&S16&S15B	4_4
			161665	14	1		5	161459	206
			191595	19	1		6	191429	166
			221665	100	1		7	221399	266
			251710	32	1		8	251369	341
			323460	10	2		10	322918	542
			353360	38	2		11	352888	472
			383410	43	2		12	382858	552
			413500	60	2		13	412828	672
			443565	26	2		14	442798	767
			473825	9	2		15	472768	1057
				1 uM	HCD60	4 uMnt	38NC1+
			Exp.	Int.		38NC1+	RB	Theo.	Diff		7&S16	4_5
			191805	11		1	6	191568	237
			221830	19		1	7	221538	292
			251865	17		1	8	251508	357
			293635	19		2	9	293226	409
			323760	46		2	10	323196	564
			353720	100		2	11	353166	554
			383830	34		2	12	383136	694
				1 uM	HCD60	4 uMnt	38NC1+:38NC1-		Too similar in mass to differentiate
			Exp.	Int.	38NC1-	38NC1+	RB	Theo.	Diff		7&S16&S15C	4_6
			323715	27	1	1	10	323057	658
			353770	100	1	1	11	353027	743
				1 uM	HCD60	4 uMnt	T38:A38
			Exp.	Int.	A38	T38	RB	Theo.	Diff		7&S16	4_7
			323335	27	1	1	10	323038	297
			353330	100	1	1	11	353008	322
			383365	5	1	1	12	382978	387
				1 uM	HCD60	4 uMnt	T38:38NC1-		Too similar in mass to differentiate
			Exp.	Int.	38NC1-	T38	RB	Theo.	Diff		7&S16	4_8
			161685	13	1	0	5	161459	226
			191625	28	1		6	191429	196
			221695	100	1		7	221399	296
			251710	53	1		8	251369	341
			281680	37	1		9	281339	341
			311740	27	1		10	311309	431
			341815	11	1		11	341279	536
			353335	12	2	0	11	352888	447
			383405	63	2	0	12	382858	547
			413405	45	1	1	13	412717	688
			443425	20	1	1	14	442687	738
			473555	12	1	1	15	472657	898
				1 uM	HCD60	4 uMnt	T38:38NC1-		Too similar in mass to differentiate
			Exp.	Int.	38NC1-	T38	RB	Theo.	Diff		7&S16&S15G	4_9
			161645	13	1	0	5	161459	186
			191620	31	1		6	191429	191
			221650	100	1		7	221399	251
			251675	42	1		8	251369	306
			281650	37	1		9	281339	311
			311660	23	1		10	311309	351
			323400	12	2		10	322918	482
			341765	9	1		11	341279	486
			353295	13	2		11	352888	407
			383320	44	2		12	382858	462
			413325	35	2		13	412828	497
			443370	15	2		14	442798	572
			473445	14	2		15	472768	677
				1 uM	HCD60	4 uMnt	38NC3+
			Exp.	Int.		38NC3+	RB	Theo.	Diff		7&S16&S15D	4_10
			191820	14		1	6	191552	268
			221850	39		1	7	221522	328
			251855	21		1	8	251492	363
			323710	14		2	10	323164	546
			353635	100		2	11	353134	501
			383660	76		2	12	383104	556
			413770	40		2	13	413074	696
				1 uM	HCD60	4 uMnt	40NC3-
			Exp.	Int.	40NC3-		RB	Theo.	Diff		7&S16	4_11
			192250	10	1		6	192062	188
			222270	15	1		7	222032	238
			252330	7	1		8	252002	328
			324610	12	2		10	324184	426
			354585	56	2		11	354154	431
			384630	100	2		12	384124	506
			414775	17	2		13	414094	681
				1 uM	HCD60	4 uMnt	38NC3+:40NC3-
			Exp.	Int.	40NC3-	38NC3+	RB	Theo.	Diff		7&S16&S15F	4_12
			234115	13	1	1	7	233764	351
			264215	14	1	1	8	263734	481
			294220	11	1	1	9	293704	516
			324155	20	1	1	10	323674	481
			354150	100	1	1	11	353644	506
			384435	5	1	1	12	383614	821
				1 uM	HCD60	4 uMnt	T38:40NC3-
			Exp.	Int.	40NC3-	T38	RB	Theo.	Diff		7&S16	4_13
			191560	40	0	1	6	191318	242
			192335	29	1	0	6	192062	273
			221575	61	0	1	7	221288	287
			251615	67	0	1	8	251258	357
			281640	100	0	1	9	281228	412
			311700	95	0	1	10	311198	502
			324850	13	2	0	10	324184	666
			384025	11	1	1	12	383380	645
			414105	16	1	1	13	413350	755
			444100	14	1	1	14	443320	780
			473320	9	0	2	15	472546	774
				1 uM	HCD60	4 uMnt	T38:40NC3-
			Exp.	Int.	40NC3-	T38	RB	Theo.	Diff		7&S16&S15H	4_14
			162345	13	1	0	5	162092	253
			191555	42	0	1	6	191318	237
			192305	36	1	0	6	192062	243
			221595	64	0	1	7	221288	307
			222330	13	1	0	7	222032	298
			251615	58	0	1	8	251258	357
			281635	100	0	1	9	281228	407
			311610	97	0	1	10	311198	412
			341715	38	0	1	11	341168	547
			384015	12	1	1	12	383380	635
			413995	24	1	1	13	413350	645
			444030	13	1	1	14	443320	710
				1 uM	HCD60	4 uMnt	T38:40NC3-
			Exp.	Int.	40NC3-	T38	RB	Theo.	Diff		7&S16	4_15
			161575	21	0	1	5	161348	227
			162290	49	1	0	5	162092	198
			191585	76	0	1	6	191318	267
			192305	94	1	0	6	192062	243
			221610	100	0	1	7	221288	322
			222350	23	1	0	7	222032	318
			251620	74	0	1	8	251258	362
			281690	73	0	1	9	281228	462
			311640	64	0	1	10	311198	442
			341590	22	0	1	11	341168	422
			353885	29	1	1	11	353410	475
			354530	12	2	0	11	354154	376
			383970	21	1	1	12	383380	590
			414040	41	1	1	13	413350	690
			461560	13	0	1	15	461048	512
				1 uM	HCD60	4 uMnt	T38
			Exp.	Int.		T38	RB	Theo.	Diff		7&S16	5_1
			11520	13		1	0	11498	22
			29970	22		0	1	29970	0
			131490	7		1	4	131378	112
			161465	61		1	5	161348	117
			191490	100		1	6	191318	172
			221525	51		1	7	221288	237
			251575	18		1	8	251258	317
			281595	10		1	9	281228	367
			311625	7		1	10	311198	427
				1 uM	HCD60	4 uMnt	A38
			Exp.	Int.	A38		RB	Theo.	Diff		7&S16	5_2
			29970	20	0		1	29970	0
			59945	4	0		2	59940	5
			281940	6	1		9	281570	370
			311910	30	1		10	311540	370
			341955	98	1		11	341510	445
			371970	100	1		12	371480	490
			402020	36	1		13	401450	570
			432135	6	1		14	431420	715
				1 uM	HCD60	4 uMnt	38NC1-
			Exp.	Int.	38NC1-		RB	Theo.	Diff		7&S16	5_3
			29970	27	0		1	29970	0
			59940	11	0		2	59940	0
			191525	31	1		6	191429	96
			221555	90	1		7	221399	156
			251565	80	1		8	251369	196
			281570	71	1		9	281339	231
			311535	63	1		10	311309	226
			341580	100	1		11	341279	301
			371610	86	1		12	371249	361
			401690	10	1		13	401219	471
				1 uM	HCD60	4 uMnt	38NC1+
			Exp.	Int.		38NC1+	RB	Theo.	Diff		7&S16	5_4
			281750	8		1	9	281478	272
			311730	22		1	10	311448	282
			341790	100		1	11	341418	372
			371785	60		1	12	371388	397
			401860	34		1	13	401358	502
				1 uM	HCD60	4 uMnt	38NC1-
			Exp.	Int.	38NC1-		RB	Theo.	Diff		7&S16	5_5
			29970	6	0		1	29970	0
			161640	5	1		5	161459	181
			191665	14	1		6	191429	236
			221705	100	1		7	221399	306
			251765	9	1		8	251369	396
			323180	6	2		10	322918	262
			353255	5	2		11	352888	367
				1 uM	HCD60	4 uMnt	38NC1+
			Exp.	Int.		38NC1+	RB	Theo.	Diff		7&S16&S15A	5_6
			29970	7		0	1	29970	0
			131720	6		1	4	131628	92
			161720	26		1	5	161598	122
			191745	86		1	6	191568	177
			221750	100		1	7	221538	212
			251825	20		1	8	251508	317
			263520	15		2	8	263256	264
			293510	98		2	9	293226	284
			323585	33		2	10	323196	389
			353625	27		2	11	353166	459
			383570	11		2	12	383136	434
			436180	8				0	436180
			443525	6		2	14	443076	449
				1 uM	HCD60	4 uMnt	38NC1+:38NC1-		Too similar in mass to differentiate
			Exp.	Int.	38NC1-	38NC1+	RB	Theo.	Diff		7&S16	5_7
			23355	13	1	1	0	23357	-2
			293255	6	1	1	9	293087	168
			323270	38	1	1	10	323057	213
			353280	100	1	1	11	353027	253
				1 uM	HCD60	4 uMnt	T38:A38
			Exp.	Int.	A38	T38	RB	Theo.	Diff		7&S16	5_8
			323265	25	1	1	10	323038	227
			353270	100	1	1	11	353008	262
			383300	5	1	1	12	382978	322
				1 uM	HCD60	4 uMnt	T38:38NC1-		Too similar in mass to differentiate
			Exp.	Int.	38NC1-	T38	RB	Theo.	Diff		7&S16	5_9
			11520	5	0	1	0	11498	22
			161570	13	1		5	161459	111
			191550	34	1		6	191429	121
			221570	100	1		7	221399	171
			251550	40	1		8	251369	181
			281550	47	1		9	281339	211
			311555	38	1		10	311309	246
			323255	7	2		10	322918	337
			341650	5	1		11	341279	371
			353175	11	2		11	352888	287
			383200	27	2		12	382858	342
			413230	21	2		13	412828	402
			443190	18	2		14	442798	392
			473350	7	2		15	472768	582
			503280	12	2		16	502738	542
				1 uM	HCD60	4 uMnt	38NC3+
			Exp.	Int.		38NC3+	RB	Theo.	Diff		7&S16	5_10
			191720	18		1	6	191552	168
			221740	24		1	7	221522	218
			251785	7		1	8	251492	293
			323455	16		2	10	323164	291
			353450	100		2	11	353134	316
			383495	41		2	12	383104	391
			413595	11		2	13	413074	521
				1 uM	HCD60	4 uMnt	40NC3-
			Exp.	Int.	40NC3-		RB	Theo.	Diff		7&S16&S15E	5_11
			29970	10	0		1	29970	0
			162345	7	1		5	162092	253
			192365	26	1		6	192062	303
			222405	29	1		7	222032	373
			252515	10	1		8	252002	513
			324775	22	2		10	324184	591
			354765	72	2		11	354154	611
			384750	100	2		12	384124	626
				1 uM	HCD60	4 uMnt	38NC3-:40NC3-
			Exp.	Int.	40NC3-	38NC3+	RB	Theo.	Diff		7&S16	5_12
			294055	12	1	1	9	293704	351
			324105	48	1	1	10	323674	431
			354140	100	1	1	11	353644	496
			384250	5	1	1	12	383614	636
				1 uM	HCD60	4 uMnt	T38:40NC3-
			Exp.	Int.	40NC3-	T38	RB	Theo.	Diff		7&S16	5_13
			192305	19	1		6	192062	243
			221570	9		1	7	221288	282
			251575	20		1	8	251258	317
			281600	75		1	9	281228	372
			311595	100		1	10	311198	397
			324745	16	2		10	324184	561
			341690	32		1	11	341168	522
			346285	13				0	346285
			354600	13	2		11	354154	446
			455915	6				0	455915
			495275	5				0	495275
		Red Beta + 83/87mer DNA
				0.2 uM	IST60	0.4 uMnt	83-				Figure	ID
			Exp.	Int.		83-	RB	Theo.	Diff.		S17A	A_1
			30030	9			1	29970	60
			60040	3			2	59940	100
			325390	4		1	10	325132	258
			355400	6		1	11	355102	298
			385430	7		1	12	385072	358
			650900	3		2	20	650264	636
			680920	25		2	21	680234	686
			710880	100		2	22	710204	676
			740910	36		2	23	740174	736
			771000	5		2	24	770144	856
				0.2 uM	IST60/HCD60	0.8 uMnt	83-
			Exp.	Int.		83-	RB	Theo.	Diff.		S17B	A_2
			25340	100		1		25432	-92
			205400	18		1	6	205252	148
			235420	34		1	7	235222	198
			265420	39		1	8	265192	228
			295390	29		1	9	295162	228
			325410	38		1	10	325132	278
			355510	54		1	11	355102	408
			385420	73		1	12	385072	348
			591040	16		2	18	590324	716
			620910	28		2	19	620294	616
			650960	78		2	20	650264	696
				0.2 uM	IST60	0.8 uMnt	83+
			Exp.	Int.	83+		RB	Theo.	Diff.		S17C	A_3
			29980	26			1	29970	10
			295780	8	1		9	295450	330
			325850	34	1		10	325420	430
			355880	24	1		11	355390	490
			385880	6	1		12	385360	520
			591610	10	2		18	590900	710
			651680	19	2		20	650840	840
			681750	74	2		21	680810	940
			711800	100	2		22	710780	1020
			741790	11	2		23	740750	1040
				0.2 uM	IST60	0.8 uMnt	83-/83+	tip3
			Exp.	Int.	83+	83-	RB	Theo.	Diff.		S17D	A_4
			711610	100	1	1	22	710492	1118
				1 uM	HCD60	4 uMnt	83-
			Exp.	Int.		83-	RB	Theo.	Diff.		8&S17E	A_5
			25490	10		1		25432	58
			295380	34		1	9	295162	218
			325420	94		1	10	325132	288
			355430	82		1	11	355102	328
			385470	100		1	12	385072	398
			590960	14		2	18	590324	636
			621020	20		2	19	620294	726
			651190	26		2	20	650264	926
			681040	52		2	21	680234	806
			711070	48		2	22	710204	866
				1 uM	HCD60	4 uMnt	83+
			Exp.	Int.	83+		RB	Theo.	Diff.		8&S17F	A_6
			325670	18	1		10	325420	250
			355720	42	1		11	355390	330
			385760	37	1		12	385360	400
			681610	36	2		21	680810	800
			711570	100	2		22	710780	790
			741640	57	2		23	740750	890
				1 uM	IST60	4 uMnt	87+	tip2
			Exp.	Int.	87+		RB	Theo.	Diff.		8&S17G	A_7
			29970	87			1	29970	0
			51960	9				0	51960
			60010	6			2	59940	70
			89990	11			3	89910	80
			119990	6			4	119880	110
			326910	6	1		10	326656	254
			356910	27	1		11	356626	284
			386940	37	1		12	386596	344
			417000	22	1		13	416566	434
			683920	6	2		21	683282	638
			714080	20	2		22	713252	828
			744030	100	2		23	743222	808
			774160	63	2		24	773192	968
			804240	27	2		25	803162	1078
			834300	6	2		26	833132	1168
				1 uM	HCD60	4 uMnt	83-/83+
			Exp.	Int.	83+	83-	RB	Theo.	Diff.		8&S17H	A_8
			355440	7		1	11	355102	338
			385490	6		1	12	385072	418
			681200	11	1	1	21	680522	678
			711210	100	1	1	22	710492	718
			741280	7	1	1	23	740462	818
				1 uM	IST60	4 uMnt	83-
			Exp.	Int.		83-	RB	Theo.	Diff.		8	A_9
			325970	5		1	10	325132	838
			355850	6		1	11	355102	748
			386040	8		1	12	385072	968
			651980	22		2	20	650264	1716
			681870	43		2	21	680234	1636
			711900	100		2	22	710204	1696
				1 uM	IST60	4 uMnt	87+
			Exp.	Int.	87+		RB	Theo.	Diff.		8	A_10
			29970	100			1	29970	0
			51960	16				0	51960
			59990	4			2	59940	50
			89980	17			3	89910	70
			119970	12			4	119880	90
			149960	6			5	149850	110
			326850	8	1		10	326656	194
			356860	19	1		11	356626	234
			386850	23	1		12	386596	254
			416890	11	1		13	416566	324
			446920	4	1		14	446536	384
			743910	7	2		23	743222	688
			773990	6	2		24	773192	798
				1 uM	IST60	4 uMnt	83-/87+
			Exp.	Int.	87+	83-	RB	Theo.	Diff.		8	A_11
			29970	5			1	29970	0
			682590	7	1	1	21	681758	832
			712510	100	1	1	22	711728	782
			742630	15	1	1	23	741698	932
				1 uM	IST60	4 uMnt	83-
			Exp.	Int.		83-	RB	Theo.	Diff.		8	A_12
			29970	100			1	29970	0
			51940	19				0	51940
			89980	14			3	89910	70
			119970	7			4	119880	90
			325350	4		1	10	325132	218
			355300	12		1	11	355102	198
			385350	18		1	12	385072	278
			415420	4		1	13	415042	378
			680840	8		2	21	680234	606
			710810	29		2	22	710204	606
			740910	10		2	23	740174	736
				1 uM	IST60	4 uMnt	83-/87+
			Exp.	Int.	87+	83-	RB	Theo.	Diff.		8A&B	A_13
			682540	9	1	1	21	681758	782
			712590	100	1	1	22	711728	862
			742700	6	1	1	23	741698	1002
				1 uM	HCD60	4 uMnt	83-
			Exp.	Int.		83-	RB	Theo.	Diff		8&S19	C_1
			29970	18		0	1	29970	0
			59955	8		0	2	59940	15
			89985	13		0	3	89910	75
			119990	23		0	4	119880	110
			149980	20		0	5	149850	130
			179970	24		0	6	179820	150
			209985	18		0	7	209790	195
			239970	11		0	8	239760	210
			270000	8		0	9	269730	270
			300010	6		0	10	299700	310
			330000	17		0	11	329670	330
			355395	12		1	11	355102	293
			359990	100			12	359640	350
			385440	11		1	12	385072	368
			390000	15			13	389610	390
			415435	9		1	13	415042	393
			710795	12		2	22	710204	591
			740840	13		2	23	740174	666
			770880	8		2	24	770144	736
			800960	5		2	25	800114	846
				1 uM	HCD60	4 uMnt	87+
			Exp.	Int.	87+		RB	Theo.	Diff		8&S19	C_2
			29970	32	0		1	29970	0
			59945	7	0		2	59940	5
			90040	5	0		3	89910	130
			120030	7	0		4	119880	150
			326950	28	1		10	326656	294
			356970	78	1		11	356626	344
			386980	100	1		12	386596	384
			417015	47	1		13	416566	449
			447055	10	1		14	446536	519
			713940	8	2		22	713252	688
			744070	45	2		23	743222	848
			774130	31	2		24	773192	938
			804255	12	2		25	803162	1093
				1 uM	HCD60	4 uMnt	87NC
			Exp.	Int.	87NC		RB	Theo.	Diff		8&S19&S18A	C_3
			29970	67	0		1	29970	0
			59940	11	0		2	59940	0
			60090	11	0		2	59940	150
			90245	10	0		3	89910	335
			120160	17	0		4	119880	280
			150415	8	0		5	149850	565
			180390	12	0		6	179820	570
			357095	61	1		11	356427	668
			360480	21			12	359640	840
			387135	100	1		12	386397	738
			417205	65	1		13	416367	838
			447155	29	1		14	446337	818
			744135	15	2		23	742824	1311
			774180	9	2		24	772794	1386
				1 uM	HCD60	4 uMnt	83-:87NC
			Exp.	Int.	87NC	83-	RB	Theo.	Diff		8&S19	C_4
			29970	100	0	0	1	29970	0
			357050	26	1	0	11	356427	623
			387090	18	1	0	12	386397	693
			711360	31	0	2	22	710204	1156
				1 uM	HCD60	4 uMnt	83-:87+
			Exp.	Int.	87+	83-	RB	Theo.	Diff		8&S19	C_5
			712710	100	1	1	22	711728	982
			742765	37	1	1	23	741698	1067
			772825	10	1	1	24	771668	1157
				1 uM	HCD60	4 uMnt	83-:87NC
			Exp.	Int.	87NC	83-	RB	Theo.	Diff		8&S19	D_1
			325490	13	0	1	10	325132	358
			326845	11	1	0	10	326457	388
			355540	21	0	1	11	355102	438
			356875	17	1	0	11	356427	448
			385540	27	0	1	12	385072	468
			415530	14	0	1	13	415042	488
			711115	100	0	2	22	710204	911
			712645	34	1	1	22	711529	1116
				1 uM	HCD60	4 uMnt	83-:87+
			Exp.	Int.	87+	83-	RB	Theo.	Diff		8&S19	D_2
			713025	100	1	1	22	711728	1297
			743180	8	1	1	23	741698	1482
				1 uM	HCD60	>4<10 uMnt	83-
			Exp.	Int.		83-	RB	Theo.	Diff		8&S19	E_1
			25460	72		1	0	25432	28
			213430	7				0	213430
			265515	14		1	8	265192	323
			295610	10		1	9	295162	448
			325490	82		1	10	325132	358
			355530	89		1	11	355102	428
			385585	100		1	12	385072	513
			415605	11		1	13	415042	563
			471035	16		2	14	470444	591
			531065	10		2	16	530384	681
			651000	18		2	20	650264	736
			681090	78		2	21	680234	856
			702670	6				0	702670
			711280	93		2	22	710204	1076
				1 uM	HCD60	4 uMnt	87+
			Exp.	Int.	87+		RB	Theo.	Diff		8&S19	E_2
			29970	71			1	29970	0
			60000	32			2	59940	60
			90005	31			3	89910	95
			120010	31			4	119880	130
			149995	23			5	149850	145
			180060	16			6	179820	240
			210030	5			7	209790	240
			356935	54	1		11	356626	309
			386955	100	1		12	386596	359
			416970	66	1		13	416566	404
			447005	31	1		14	446536	469
			744165	34	2		23	743222	943
			774275	35	2		24	773192	1083
			804460	15	2		25	803162	1298
				1 uM	HCD60	4 uMnt	87NC
		Norm.	Exp.	Int.	87NC		RB	Theo.	Diff		8&S19	E_3
			29970	70			1	29970	0
			59995	40			2	59940	55
			89995	45			3	89910	85
			119995	64			4	119880	115
			150005	56			5	149850	155
			180005	61			6	179820	185
			210035	35			7	209790	245
			240045	25			8	239760	285
			270055	15			9	269730	325
			300100	12			10	299700	400
			330110	21			11	329670	440
		90	356795	50	1		11	356427	368
			360125	100			12	359640	485
		100	386840	56	1		12	386397	443
		51	416810	29	1		13	416367	443
		22	446915	12	1		14	446337	578
		14	743920	8	2		23	742824	1096
		8	774230	4	2		24	772794	1436
				1 uM	HCD60	4 uMnt	83-:87NC
			Exp.	Int.	87NC	83-	RB	Theo.	Diff		8&S19&S18B	E_4
			265520	7		1	8	265192	328
			296865	27	1		9	296487	378
			325540	41		1	10	325132	408
			326860	100	1		10	326457	403
			355550	55		1	11	355102	448
			356900	63	1		11	356427	473
			385610	66		1	12	385072	538
			387015	15	1		12	386397	618
			415600	15		1	13	415042	558
			681290	15	0	2	21	680234	1056
			711265	34	0	2	22	710204	1061
			712810	6	1	1	22	711529	1281
			713955	6	2		22	712854	1101
				1 uM	HCD60	4 uMnt	83-:87+
			Exp.	Int.	87+	83-	RB	Theo.	Diff		8&S19	E_5
			682890	6	1	1	21	681758	1132
			707000	10				0	707000
			712920	100	1	1	22	711728	1192
		With dsDNA
					IST60	4 uMnt	T38/A38				Figure	ID
			Exp.	Int.	A38	T38	RB	Theo.	Diff.		S20A	B_1
			23338	100	1	1	0	23338	0
					HCD60	4 uMnt	83-/87+				S20A	B_2
			Exp.	Int.	87+	83-	RB	Theo.	Diff.
			52592	100	1	1		52388	204
				1 uM	IST60	4 uMnt	T38/A38	dsDNA
			Exp.	Int.	A38	T38	RB	Theo.	Diff.		S20B	B_3
			23400	100	1	1		23338	62
			29970	38			1	29970	0
			60005	8			2	59940	65
			90070	7			3	89910	160
			120065	12			4	119880	185
			150210	5			5	149850	360
			180205	7			6	179820	385
			300540	5			10	299700	840
			330330	12			11	329670	660
			353425	10	1	1	11	353008	417
			360350	25			12	359640	710
				1 uM	HCD60	4 uMnt	83-/87+	dsDNA
			Exp.	Int.	87+	83-	RB	Theo.	Diff.		S20C	B_4
			29980	62			1	29970	10
			52520	5	1	1		52388	132
			59990	35			2	59940	50
			89980	49			3	89910	70
			119980	54			4	119880	100
			150010	36			5	149850	160
			180060	30			6	179820	240
			210010	18			7	209790	220
			240050	11			8	239760	290
			270080	4			9	269730	350
			300130	9			10	299700	430
			330130	40			11	329670	460
			360100	100			12	359640	460
